# Supplementary material for: Anakinra-Loaded Sphingomyelin Nanosystems Modulate In Vitro IL-1-Dependent Pro-Tumor Inflammation in Pancreatic Cancer
Source: Int J Mol Sci. 2024 Jul 24;25(15):8085. doi: 10.3390/ijms25158085 (PMC11312284; doi:10.3390/ijms25158085)
Supplement: Supplementary file 1 [file ijms-25-08085-s001.zip]

Archive with 1 entries (1 files):
- ijms-3043552-supplementary.pdf
